# Supplementary material for: Genome-Based Taxonomy of Brevundimonas with Reporting Brevundimonas huaxiensis sp. nov
Source: Microbiol Spectr. 2021 Jul 7;9(1):10.1128/spectrum.00111-21. doi: 10.1128/spectrum.00111-21 (PMC8552745; doi:10.1128/spectrum.00111-21)
Supplement: Supplemental file 2 — Supplemental material. Download SPECTRUM00111-21_Supp_2_seq6.xlsx, XLSX file, 0.02 MB [file spectrum00111-21_supp_2_seq6.xlsx]

## Sheet: summary
Strain or Isolate	Assembly accession	BioSample	Nucletide accession	NCBI label	Precise organism	ANI with type or ference strain	Release date	Geographic location	Collection date	Host	Isolation source
090558	GCA_014218725.1	SAMN14563382	JABBJE000000000	Brevundimonas sp.	Brevundimonas huaxiensis	100	2020-08-17	China: Chengdu_ Sichuan	2019-10	Homo sapiens	blood
JCM 11415	GCA_016654005.1	SAMN17292739	JAEPWN000000000	Brevundimonas nasdae	Brevundimonas nasdae	100	2021-01-17	Russia	1997	N/A	Russian space laboratory
TAR-001	GCA_000466985.1	SAMD00008582	BATC00000000	Brevundimonas abyssalis	Brevundimonas abyssalis	100	2013-09-13	N/A	N/A	N/A	N/A
DSM 4736	GCA_011927945.1	SAMN13173387	JAATJM000000000	Brevundimonas alba	Brevundimonas alba	100	2020-04-02	N/A	N/A	N/A	N/A
DSM 4731	GCA_014199955.1	SAMN13173390	JACHOQ000000000	Brevundimonas aurantiaca	Brevundimonas aurantiaca	100	2020-08-14	N/A	N/A	N/A	N/A
DSM 17977	GCA_000428765.1	SAMN02440608	AUAO00000000	Brevundimonas aveniformis	Brevundimonas aveniformis	100	2013-07-15	South Korea	N/A	N/A	N/A
DSM 4726	GCA_000701445.1	SAMN02841166	JNIX00000000	Brevundimonas bacteroides	Brevundimonas bacteroides	100	2014-06-11	USA	1959	N/A	N/A
DSM 25335	GCA_014202075.1	SAMN14908468	JACHFZ000000000	Brevundimonas basaltis	Brevundimonas basaltis	100	2020-08-14	N/A	N/A	N/A	N/A
HAMBI_262	GCA_003350205.1	SAMN09428652	QLLC00000000	Brevundimonas bullata	Brevundimonas bullata	100	2018-07-31	N/A	N/A	N/A	N/A
NCTC8545	GCA_900445995.1	SAMEA4040024	UIGE00000000	Brevundimonas diminuta	Brevundimonas diminuta	100	2018-08-08	N/A	1900/1953	environmental	freshwater
LA-55	GCA_003934285.1	SAMN10390089	RQWJ00000000	Brevundimonas fluminis	Brevundimonas fluminis	100	2018-12-11	South Korea: Yongin-si	2017-07-10	environmental	river water
DSM 24448	GCA_014199165.1	SAMN12025195	JACIJB000000000	Brevundimonas halotolerans	Brevundimonas halotolerans	100	2020-08-14	N/A	N/A	N/A	N/A
DSM 23960	GCA_014196335.1	SAMN13173499	JACIDM000000000	Brevundimonas lenta	Brevundimonas lenta	100	2020-08-14	N/A	N/A	N/A	N/A
NS26	GCA_003704105.1	SAMN09768131	QUOQ00000000	Brevundimonas lutea	Brevundimonas lutea	100	2018-10-31	China: Taihu Lake	2014-03-16	environmental	sediment
DSM 14878	GCA_014196125.1	SAMN13172971	JACIDA000000000	Brevundimonas mediterranea	Brevundimonas mediterranea	100	2020-08-14	N/A	N/A	N/A	N/A
DSM 23858	GCA_000421705.1	SAMN02441231	ATXN00000000	Brevundimonas naejangsanensis	Brevundimonas naejangsanensis	100	2013-07-09	South Korea	N/A	N/A	N/A
ATCC 15264	GCA_000144605.1	SAMN00007485	CP002102	Brevundimonas subvibrioides	Brevundimonas subvibrioides	100	2010-08-05	N/A	N/A	environmental	fresh water
DSM 17329	GCA_011761985.1	SAMN12025163	JAASQT000000000	Brevundimonas terrae	Brevundimonas terrae	100	2020-03-27	N/A	N/A	N/A	N/A
DSM 4737	GCA_014199945.1	SAMN13172606	JACHOR000000000	Brevundimonas variabilis	Brevundimonas variabilis	100	2020-08-14	N/A	N/A	N/A	N/A
NBRC 12165	GCA_001592205.1	SAMD00047217	BCWM00000000	Brevundimonas vesicularis	Brevundimonas vesicularis	100	2016-03-04	N/A	N/A	N/A	N/A
CGMCC 1.10683	GCA_900116065.1	SAMN05192570	FOZV00000000	Brevundimonas viscosa	Brevundimonas viscosa	100	2016-11-02	N/A	N/A	N/A	N/A
BAL3	GCA_000155575.1	SAMN02436274	ABRU00000000	Brevundimonas sp.	Brevundimonas Taxon 1	100	2008-08-15	N/A	N/A	N/A	N/A
B1	GCA_000635915.2	SAMN02693465	CP015614	Brevundimonas naejangsanensis	Brevundimonas Taxon 10	100	2016-05-19	China: Beijing	2011-04-01	environmental	sludge of an anaerobic digestion reactor
374	GCA_900102995.1	SAMN02787020	FNKT00000000	Brevundimonas sp.	Brevundimonas Taxon 11	100	2016-10-21	N/A	N/A	N/A	N/A
3F5N	GCA_900163625.1	SAMEA80388418	FUIE00000000	Brevundimonas diminuta	Brevundimonas Taxon 12	100	2017-02-11	France	N/A	N/A	Soft smear-ripened cheese with raw milk
LM2	GCA_002002865.1	SAMN06256474	CP019508	Brevundimonas sp.	Brevundimonas Taxon 13	100	2017-02-17	USA:Chicago_ Lake Michigan	2015-10-30	environmental	littoral zone of Southern Lake Michigan
SH203	GCA_002157625.1	SAMD00075412	BDMM00000000	Brevundimonas sp.	Brevundimonas Taxon 14	100	2017-03-11	Japan:Tochigi_ Nikko_ Wakama	1998-10-30	N/A	N/A
MYb31	GCA_002975335.1	SAMN07581371	PCPM00000000	Brevundimonas sp.	Brevundimonas Taxon 15	100	2018-03-07	Germany: Kiel	N/A	Caenorhabditis elegans MY316	Rotting apple
NCTC11166	GCA_900445985.1	SAMEA104210762	UAQP00000000	Brevundimonas vesicularis	Brevundimonas Taxon 16	100	2018-06-29	N/A	1900/1977	N/A	Whooping cough plate
357	GCA_003938605.1	SAMN10249201	RHWX00000000	Brevundimonas sp.	Brevundimonas Taxon 17	100	2018-12-11	Pakistan	2016-12	environmental	washroom sink in hospital intensive care unit
B-10	GCA_004614235.1	SAMN10424492	SPVH00000000	Brevundimonas intermedia	Brevundimonas Taxon 18	100	2019-04-03	Chile:Valle de Puchuncavi	2013	environmental	Heavy metal polluted soil
MF30-B	GCA_004683885.1	SAMN11263567	CP038440	Brevundimonas sp.	Brevundimonas Taxon 19	100	2019-04-06	China: Qinghai province	2017-07	Plateau pika	N/A
470-4	GCA_000318405.1	SAMN02436690	AMFA00000000	Brevundimonas diminuta	Brevundimonas Taxon 2	100	2013-01-29	N/A	N/A	Homo sapiens	oral cavity
SGAir0440	GCA_005484585.1	SAMN11388417	CP039435	Brevundimonas sp.	Brevundimonas Taxon 20	100	2019-05-17	Singapore	2015-05-20	environmental	air
M20	GCA_006547065.1	SAMN12130707	CP041243	Brevundimonas sp.	Brevundimonas Taxon 21	100	2019-07-03	China:Jinan	2017-02-02	environmental	water
N/A	GCA_902506205.1	SAMEA6080479	CABWLE000000000	Brevundimonas sp.	Brevundimonas Taxon 22	100	2020-01-03	N/A	N/A	Ectocarpus subulatus	N/A
scallop	GCA_011045535.1	SAMN11289542	CP039382	Brevundimonas sp.	Brevundimonas Taxon 23	100	2020-03-02	China: Shantou	2017-11-01	Mimachlamys nobilis	Intestinal contents
USM1	GCA_013314995.1	SAMN15062370	JABTYI000000000	Brevundimonas vesicularis	Brevundimonas Taxon 24	100	2020-06-09	Ukraine:Kyiv	2017	Triticum aestivum	Rhizosphere of wheat
B9D7B	GCA_013760785.1	SAMN14915989	JACDUB000000000	Brevundimonas sp.	Brevundimonas Taxon 25	100	2020-07-27	USA: Calhoun_ Tennessee	N/A	N/A	N/A
S00123	GCA_014204375.1	SAMN14908312	JACHKY000000000	Brevundimonas bullata	Brevundimonas Taxon 26	100	2020-08-14	USA: Texas	N/A	N/A	N/A
S00192	GCA_014204545.1	SAMN14908288	JACHLJ000000000	Brevundimonas vesicularis	Brevundimonas Taxon 27	100	2020-08-14	USA: Texas	N/A	N/A	N/A
Sa3CVA3	GCA_014836405.1	SAMN15803262	JACSQU000000000	Brevundimonas sp.	Brevundimonas Taxon 28	100	2020-09-30	United Kingdom: Norwich	2020-02-04	Gallus gallus	N/A
GRTSA-9	GCA_016656965.1	SAMN17207124	CP067977	Brevundimonas sp.	Brevundimonas Taxon 29	100	2021-01-18	South Korea	2020-11-01	N/A	Grape
TPW30	GCA_000813765.1	SAMN03257121	JWSY00000000	Brevundimonas nasdae	Brevundimonas Taxon 3	100	2015-01-02	Malaysia	2013-10-01	environmental	Waterfall
Leaf280	GCA_001422455.1	SAMN04151710	LMNC00000000	Brevundimonas sp.	Brevundimonas Taxon 4	100	2015-11-02	Switzerland:Zurich	2013-10-01	Arabidopsis thaliana	N/A
Leaf168	GCA_001423685.1	SAMN04151663	LMOY00000000	Brevundimonas sp.	Brevundimonas Taxon 5	100	2015-11-02	Switzerland:Zurich	2013-10-01	Arabidopsis thaliana	N/A
Leaf363	GCA_001424025.1	SAMN04151743	LMPZ00000000	Brevundimonas sp.	Brevundimonas Taxon 6	100	2015-11-02	Switzerland:Zurich	2013-10-01	Arabidopsis thaliana	N/A
Root1279	GCA_001425945.1	SAMN04155712	LMEB00000000	Brevundimonas sp.	Brevundimonas Taxon 7	100	2015-11-02	Germany:Cologne	2012	Arabidopsis thaliana	N/A
Root608	GCA_001427825.1	SAMN04155838	LMGT00000000	Brevundimonas sp.	Brevundimonas Taxon 8	100	2015-11-02	Germany:Cologne	2013	Arabidopsis thaliana	N/A
GW460-12-10-14-LB2	GCA_001636925.1	SAMN04623151	CP015511	Brevundimonas sp.	Brevundimonas Taxon 9	100	2016-05-04	USA: Oak Ridge_ TN	2013	environmental	ground water
S00223	GCA_014207965.1	SAMN14908323	JACHLM000000000	Brevundimonas bullata	Brevundimonas Taxon 26	100	2020-08-14	USA: Texas	N/A	N/A	N/A
ACCC10507	GCA_002205925.1	SAMN07236627	NIVP00000000	Brevundimonas diminuta	Brevundimonas diminuta	100	2017-06-22	N/A	N/A	N/A	gentamicin fermentation residues
MCS24	GCA_003730275.1	SAMN09770276	QTTA00000000	Brevundimonas halotolerans	Brevundimonas halotolerans	100	2018-11-15	USA	1987	environmental	marine
MYb27	GCA_002975395.1	SAMN07581369	PCPO00000000	Brevundimonas sp.	Brevundimonas Taxon 15	99.9946	2018-03-07	Germany: Kiel	N/A	Caenorhabditis elegans MY316	Rotting apple
MYb33	GCA_002979705.1	SAMN07581373	PCPK00000000	Brevundimonas sp.	Brevundimonas Taxon 15	99.9893	2018-03-07	Germany: Kiel	N/A	Caenorhabditis elegans MY316	Rotting apple
MYb46	GCA_002979615.1	SAMN07581380	PCPF00000000	Brevundimonas sp.	Brevundimonas Taxon 15	99.9872	2018-03-07	Germany: Kiel	N/A	Caenorhabditis elegans MY316	Rotting apple
MYb52	GCA_002979535.1	SAMN07581384	PCPB00000000	Brevundimonas sp.	Brevundimonas Taxon 15	99.9829	2018-03-07	Germany: Kiel	N/A	Caenorhabditis elegans MY316	Rotting apple
Marseille-P7625	GCA_904423885.1	SAMEA7297398	CAJFZW000000000	Brevundimonas aurantiaca	Brevundimonas aurantiaca	99.9823	2020-09-25	N/A	N/A	N/A	N/A
TAR-002	GCA_002770575.1	SAMD00094821	BEWU00000000	Brevundimonas denitrificans	Brevundimonas abyssalis	99.845	2017-10-27	Japan: off the Shimokita Peninsula	2006-08	N/A	N/A
ATCC 11568	GCA_000204035.1	SAMN02469913	ADUI00000000	Brevundimonas diminuta	Brevundimonas diminuta	99.7816	2011-04-13	N/A	N/A	N/A	N/A
D151-2-6	GCA_011064825.1	SAMN13943399	CP048751	Brevundimonas mediterranea	Brevundimonas Taxon 1	99.7682	2020-03-05	N/A	2018-09	N/A	N/A
BAL450	GCA_015767455.1	SAMN16755305	JADWOW000000000	Brevundimonas sp.	Brevundimonas abyssalis	99.6367	2020-12-05	Baltic Sea	2012-07-12	N/A	N/A
NCTC11164	GCA_900445915.1	SAMEA104338351	UAQN00000000	Brevundimonas diminuta	Brevundimonas diminuta	99.5569	2018-06-29	N/A	1900/1977	Homo sapiens	cerebrospinal fluid
FDAARGOS_289	GCA_002208825.2	SAMN06173302	CP022048	Brevundimonas vesicularis	Brevundimonas vesicularis	99.5486	2018-03-02	USA:DC	2014-04-02	Homo sapiens	blood
ZS04	GCA_001956865.1	SAMN05861045	MTHE00000000	Brevundimonas sp.	Brevundimonas diminuta	97.8772	2017-01-18	United Kingdom: Huddersfield	2015-12-01	N/A	Bioreactor
XGC1	GCA_000988015.1	SAMN03480409	LBNT00000000	Brevundimonas diminuta	Brevundimonas diminuta	97.8531	2015-05-05	India: Ahmedabad	2014-10-01	Homo sapiens	blood
N/A	GCA_900610765.1	SAMEA5066646	UXHF00000000	Brevundimonas mediterranea	Brevundimonas Taxon 1	97.8157	2019-01-22	N/A	N/A	N/A	N/A
Marseille-P3291	GCA_904830995.1	SAMEA7297172	CAJGVD000000000	Brevundimonas aurantiaca	Brevundimonas aurantiaca	97.8096	2020-10-12	N/A	N/A	environmental	Permafrost
NBRC 14213	GCA_006539485.1	SAMD00097246	BJNC00000000	Brevundimonas diminuta	Brevundimonas diminuta	97.793	2019-06-12	N/A	N/A	N/A	N/A
ATCC(B) 19146	GCA_004102925.1	SAMN10737780	CP035093	Brevundimonas diminuta	Brevundimonas diminuta	97.7567	2019-01-22	N/A	N/A	N/A	N/A
EAKA	GCA_000698025.1	SAMN02741905	JMQR00000000	Brevundimonas sp.	Brevundimonas Taxon 1	97.7374	2014-06-04	USA: North Pole_ AK	2012-06-01	environmental	Granular activated charcoal from a water treatment system for removing sulfolane
FDAARGOS_1026	GCA_016127655.1	SAMN16357195	CP066026	Brevundimonas diminuta	Brevundimonas diminuta	97.731	2020-12-20	USA:VA	N/A	N/A	N/A
TVB1	GCA_014748375.1	SAMN10584550	RXLN00000000	Brevundimonas diminuta	Brevundimonas diminuta	97.7259	2020-09-25	Italy	2017-10-01	N/A	sequencing batch reactor (SRB) for the production of PHA
DS20	GCA_001310255.1	SAMN04158389	CP012897	Brevundimonas sp.	Brevundimonas aurantiaca	97.6075	2015-10-13	Canada: Brtish Columbia	2013-03-01	N/A	Caulobacter FWC20 culture
Bb-A	GCA_009394735.1	SAMN11252893	CP045456	Brevundimonas sp.	Brevundimonas aurantiaca	97.5192	2019-10-29	Germany: Bielefeld University_ Bielefeld	2015-09-01	Botryococcus braunii	phycosphere of the green microalgae Botryococcus braunii_ race A_ strain CCALA778
LPMIX5	GCA_003576505.1	SAMN09925762	QWTZ00000000	Brevundimonas sp.	Brevundimonas naejangsanensis	97.432	2018-09-19	Poland: Miedzyrzec Podolski	2014-10-29	N/A	leachate from fermenter tank of an agricultural biogas plant
Marseille-P666	GCA_904423805.1	SAMEA7297173	CAJFZS000000000	Brevundimonas aurantiaca	Brevundimonas aurantiaca	97.3379	2020-09-25	N/A	N/A	N/A	N/A
BZC3	GCA_002205555.1	SAMN07236578	CP021995	Brevundimonas diminuta	Brevundimonas diminuta	97.2361	2017-06-22	China: Shandong	2016	N/A	gentamicin fermentation residue
Marseille-P5761	GCA_904423825.1	SAMEA7297175	CAJFZY000000000	Brevundimonas aurantiaca	Brevundimonas aurantiaca	96.9541	2020-09-25	N/A	N/A	environmental	thermal water
NCTC11165	GCA_900445895.1	SAMEA104167223	UAQM00000000	Brevundimonas diminuta	Brevundimonas diminuta	96.9011	2018-06-29	N/A	1900/1977	Homo sapiens	throat swab
IR18	GCA_016598955.1	SAMN17214354	JAENJM000000000	Brevundimonas diminuta	Brevundimonas Taxon 17	96.8765	2021-01-10	Iran	2009	Homo sapiens	Nasophyarynx swab
KM4	GCA_000964075.1	SAMN03388692	JZRG00000000	Brevundimonas sp.	Brevundimonas huaxiensis	96.8578	2015-03-27	Malaysia: Johor	2012-04-17	environmental	river in Endau-Rompin National Park
IR165	GCA_016598945.1	SAMN17214355	JAENJN000000000	Brevundimonas diminuta	Brevundimonas Taxon 17	96.6725	2021-01-10	Iran	2016	N/A	Nasophyarynx swab
P7753	GCA_013386595.1	SAMN14599802	JACARP000000000	Brevundimonas sp.	Brevundimonas bullata	96.3581	2020-07-02	United Kingdom	N/A	Agaricus bisporus	Symptomatic mushroom tissue
Legend
Brevundimonas genomes available in GenBank (accessed by 25-01-2021) included in analysis
Note:
090558 and JCM 11415 are from this study
The other 82 genomes were retrived from GenBank
