# Supplementary material for: Genome-Based Taxonomy of Brevundimonas with Reporting Brevundimonas huaxiensis sp. nov
Source: Microbiol Spectr. 2021 Jul 7;9(1):10.1128/spectrum.00111-21. doi: 10.1128/spectrum.00111-21 (PMC8552745; doi:10.1128/spectrum.00111-21)
Supplement: Supplemental file 3 — Supplemental material. Download SPECTRUM00111-21_Supp_3_seq7.xlsx, XLSX file, 0.03 MB [file spectrum00111-21_supp_3_seq7.xlsx]

## Sheet: Sheet1
ANI/isDDH	090558	B.abyssalis TAR-001_GCA_000466985.1	B.alba strain DSM 4736_GCA_011927945.1	B.aurantiaca strain DSM 4731_GCA_014199955.1	B.aveniformis DSM 17977_GCA_000428765.1	B.bacteroides DSM 4726_GCA_000701445.1	B.basaltis strain DSM 25335_GCA_014202075.1	B.bullata strain HAMBI_262_GCA_003350205.1	B.denitrificans_TAR-002_GCA_002770575.1	B.diminuta ATCC 11568_GCA_000204035.1	B.fluminis strain LA-55_GCA_003934285.1	B.halotolerans strain DSM 24448_GCA_014199165.1	B.halotolerans strain MCS24_GCA_003730275.1	B.lenta strain DSM 23960_GCA_014196335.1	B.lutea strain NS26_GCA_003704105.1	B.mediterranea strain DSM 14878_GCA_014196125.1	B.naejangsanensis DSM 23858_GCA_000421705.1	B.nasdae_JCM11415	B.subvibrioides ATCC 15264_GCA_000144605.1	B.terrae strain DSM 17329_GCA_011761985.1	B.variabilis strain DSM 4737_GCA_014199945.1	B.vesicularis NBRC 12165_GCA_001592205.1	B.viscosa strain CGMCC 1.10683_GCA_900116065.1	GCA_000155575.1	GCA_000318405.1	GCA_000635915.2	GCA_000698025.1	GCA_000813765.1	GCA_000964075.1	GCA_000988015.1	GCA_001295975.1	GCA_001310255.1	GCA_001422455.1	GCA_001423685.1	GCA_001424025.1	GCA_001425945.1	GCA_001426805.1	GCA_001427825.1	GCA_001636925.1	GCA_001956865.1	GCA_002002865.1	GCA_002157625.1	GCA_002205555.1	GCA_002205925.1	GCA_002208825.2	GCA_002975335.1	GCA_002975395.1	GCA_002979535.1	GCA_002979615.1
090558	100.00/100.00	80.26/20.30	81.11/21.00	85.35/26.40	78.59/20.80	80.72/20.60	80.77/20.90	82.60/21.80	75.26/20.20	82.27/22.10	80.78/20.50	80.54/20.10	80.63/20.20	81.72/21.70	80.30/20.80	86.17/27.60	82.08/21.30	85.28/25.80	81.27/21.00	78.92/19.80	79.99/20.10	94.00/53.90	80.80/20.70	86.26/27.70	82.27/21.60	82.21/21.60	86.27/28.00	95.43/63.90	96.87/73.00	82.42/21.60	80.77/21.00	85.45/26.60	93.92/54.80	94.35/56.20	81.95/21.20	81.46/21.10	81.58/20.80	81.48/21.00	94.34/56.70	82.34/21.60	81.29/20.80	87.90/30.80	82.37/21.70	82.24/21.80	94.15/55.70	82.56/21.80	82.58/21.80	82.58/21.70	82.63/21.70
B.abyssalis_TAR-001_GCA_000466985.1	80.28/20.30	100.00/100.00	80.42/20.30	80.36/20.80	78.64/20.40	80.03/20.40	80.61/20.70	80.62/20.60	99.78/99.10	80.72/21.00	80.40/20.00	80.35/20.40	80.34/20.40	80.75/20.40	80.54/21.20	80.43/20.90	80.73/20.70	80.11/20.40	80.35/20.40	77.90/19.60	79.13/20.00	80.07/20.20	80.84/20.50	80.55/20.90	80.63/20.60	80.63/20.70	80.53/20.90	80.22/20.20	80.19/20.20	80.70/20.50	80.17/20.80	80.46/20.80	80.12/20.10	80.12/20.20	80.61/20.50	80.85/20.60	80.92/20.30	81.19/20.40	80.27/20.50	80.58/20.50	80.56/20.50	80.44/20.70	80.85/20.70	80.76/20.60	80.15/20.20	80.47/20.40	80.48/20.40	80.44/20.30	80.43/20.30
B.alba strain DSM 4736_GCA_011927945.1.1	81.08/21.00	80.47/20.30	100.00/100.00	80.80/20.70	78.79/20.70	80.99/20.90	85.96/27.20	81.41/21.30	80.40/20.20	81.36/21.60	81.61/20.40	80.92/19.90	80.90/19.90	84.80/24.60	80.30/21.00	81.14/21.10	81.03/20.80	80.69/20.60	81.55/21.00	78.47/19.90	79.99/20.30	80.99/21.10	83.83/23.10	81.46/21.30	81.16/20.90	81.14/20.90	81.34/21.50	80.99/20.70	81.27/20.80	81.25/20.90	81.00/20.70	81.09/20.90	80.86/20.60	80.85/20.70	81.45/20.90	84.49/24.00	84.99/24.50	84.85/24.60	81.06/20.90	81.21/20.90	81.56/21.40	81.12/21.00	81.33/20.80	81.23/21.00	80.83/20.90	81.28/20.70	81.30/20.70	81.25/20.60	81.27/20.60
B.aurantiaca strain DSM 4731_GCA_014199955.1.1	85.40/26.40	80.30/20.80	80.82/20.70	100.00/100.00	79.13/21.10	80.56/21.00	81.09/21.00	82.25/22.00	80.37/20.60	82.32/22.20	80.73/20.70	80.57/20.30	80.54/20.30	81.44/21.40	80.61/21.30	87.93/30.30	81.74/21.60	84.28/24.90	81.22/21.00	78.76/20.20	79.67/20.10	85.77/26.70	80.94/20.80	88.10/30.90	81.86/21.90	81.86/21.90	88.45/32.00	85.42/26.50	85.34/26.50	82.33/21.80	80.92/21.20	97.58/76.10	85.71/26.50	85.31/26.30	81.73/21.50	81.39/21.30	81.51/21.10	81.56/21.30	86.01/27.50	82.24/21.70	81.53/20.80	86.01/26.90	82.65/22.40	82.30/21.70	85.47/26.30	82.07/21.90	82.07/21.90	82.11/21.80	82.09/21.80
B.aveniformis DSM 17977_GCA_000428765.1.1	78.76/20.80	78.80/20.40	79.09/20.70	79.11/21.10	100.00/100.00	79.15/20.90	79.07/20.50	78.98/20.80	78.70/20.30	79.01/21.70	79.37/21.10	79.03/20.60	79.03/20.60	79.17/20.80	79.52/20.70	78.87/20.80	79.00/22.00	78.87/20.70	78.88/20.80	77.75/20.20	78.35/21.00	78.86/20.60	79.20/20.50	79.17/21.20	79.03/20.90	79.02/21.60	79.25/21.20	78.75/20.70	78.75/20.50	79.09/21.20	79.17/21.30	79.22/21.00	78.75/21.10	79.01/20.80	79.04/20.70	79.09/20.60	78.96/20.90	79.18/20.90	78.80/20.90	79.00/21.10	78.96/20.70	79.04/21.20	79.07/21.30	78.87/21.20	78.84/20.90	78.97/20.70	78.93/20.70	78.93/20.70	78.90/20.70
B.bacteroides DSM 4726_GCA_000701445.1.1	80.70/20.60	80.05/20.40	80.93/20.90	80.55/21.00	79.07/20.90	100.00/100.00	81.05/21.00	80.90/20.90	80.17/20.30	81.10/21.30	81.28/20.80	80.25/20.40	80.13/20.40	81.33/21.00	80.68/21.20	80.77/20.70	80.68/20.80	80.35/20.40	82.84/22.70	77.89/19.70	80.10/20.90	80.65/20.60	81.25/20.60	81.00/20.90	80.69/20.90	80.74/20.90	80.89/21.20	80.89/20.70	80.80/20.50	80.84/20.80	88.78/35.20	80.71/21.10	80.69/20.60	80.65/20.50	81.18/20.80	81.11/20.90	81.46/20.70	81.56/20.90	80.70/20.70	80.87/20.80	82.46/22.60	80.94/20.90	81.14/20.80	80.98/20.80	80.66/20.60	80.90/21.10	80.85/21.00	80.81/21.00	80.90/21.00
B.basaltis strain DSM 25335_GCA_014202075.1.1	80.92/77.00	80.80/20.70	86.09/27.20	81.22/21.00	78.87/20.50	80.88/21.00	100.00/100.00	81.37/21.20	80.63/20.70	81.45/21.40	81.56/20.50	81.29/20.50	81.30/20.50	83.99/23.80	80.78/21.10	81.10/21.20	80.91/21.10	80.62/20.70	81.42/21.40	78.35/19.60	79.84/20.50	80.86/20.70	84.20/23.20	81.37/21.40	81.07/21.00	81.30/21.00	81.63/21.70	80.80/20.80	80.82/20.90	81.33/20.90	81.18/21.00	81.28/20.90	80.59/20.70	80.74/20.60	81.42/21.00	84.17/23.90	84.87/24.00	84.82/24.20	80.68/20.70	81.42/20.90	81.47/21.30	81.14/21.10	81.38/21.00	81.41/20.90	80.80/20.80	81.26/21.10	81.28/21.10	81.20/21.10	81.19/21.10
B.bullata strain HAMBI_262_GCA_003350205.1.1	82.65/21.80	80.57/20.60	81.45/21.30	82.22/22.00	79.01/20.80	80.97/20.90	81.44/21.20	100.00/100.00	80.82/20.50	86.20/26.70	80.93/20.70	80.62/20.30	80.62/20.30	82.27/21.80	80.39/20.90	82.86/22.30	85.47/25.60	82.76/22.00	81.40/21.30	80.24/20.30	80.02/20.70	82.31/21.60	81.52/21.10	83.14/22.70	85.90/26.20	85.84/25.80	82.83/22.50	82.47/21.90	82.42/21.90	86.10/26.10	80.86/21.30	82.13/21.90	82.28/21.70	82.31/21.70	81.82/21.30	82.04/21.70	82.26/21.50	82.22/21.50	82.36/21.80	86.15/26.20	81.31/21.00	82.92/22.10	86.22/26.30	86.15/26.20	82.61/22.00	89.96/36.20	89.97/36.20	89.90/36.10	89.91/36.20
B.denitrificans_TAR-002_GCA_002770575.1	75.26/20.20	99.78/99.10	80.40/20.20	80.37/20.60	78.70/20.30	80.17/20.30	80.63/20.70	80.82/20.50	100.00/100.00	80.90/20.90	80.90/20.10	80.53/20.20	80.56/20.30	80.84/20.30	80.61/21.10	80.48/20.70	80.88/20.20	80.15/20.20	80.39/19.50	78.14/19.90	79.34/20.20	80.20/20.40	80.71/20.70	80.57/20.70	80.70/20.50	80.63/20.70	80.60/20.80	80.07/20.20	80.25/20.20	80.85/20.50	80.25/20.70	80.35/20.70	80.13/20.00	80.13/20.10	80.56/20.40	80.68/20.40	80.98/20.30	81.11/20.30	80.37/20.40	80.71/20.50	80.44/20.30	80.62/20.60	80.84/20.70	80.95/20.50	80.29/20.20	80.53/20.30	80.56/20.30	80.58/20.30	80.52/20.30
B.diminuta ATCC 11568_GCA_000204035.1.1	82.46/22.10	80.77/21.00	81.41/21.60	82.22/22.20	78.94/21.70	80.93/21.30	81.31/21.40	86.20/26.70	80.90/20.90	100.00/100.00	81.07/21.20	80.44/20.70	80.42/20.70	81.99/22.00	80.57/21.20	82.36/22.10	90.21/37.50	82.91/22.40	81.00/21.10	80.09/20.70	79.65/20.50	82.24/21.90	81.37/21.60	82.70/22.30	90.77/38.50	90.16/37.00	82.53/22.30	82.44/22.10	82.52/22.20	97.65/80.40	80.90/21.30	82.31/22.10	82.29/21.70	82.15/21.80	81.67/21.70	81.96/22.10	81.88/21.60	81.72/21.70	82.15/21.80	97.69/80.80	81.07/21.30	83.09/22.70	97.06/76.90	99.77/99.90	82.29/22.00	86.51/26.90	86.47/26.90	86.51/26.90	86.48/26.90
B.fluminis strain LA-55_GCA_003934285.1.1	80.58/20.50	80.55/20.00	81.68/20.40	80.72/20.70	79.26/21.10	81.13/20.80	81.56/20.50	80.94/20.70	80.53/20.10	81.18/21.20	100.00/100.00	80.61/19.70	80.59/19.70	81.83/21.10	80.60/20.80	80.73/20.80	81.08/20.80	80.41/20.20	80.79/20.30	78.14/20.10	79.33/19.90	80.46/20.40	82.29/20.80	80.90/20.90	81.08/20.60	81.19/21.10	80.83/20.90	80.84/20.50	80.69/20.40	81.22/20.70	81.19/20.90	80.81/20.50	80.45/20.40	80.49/20.40	81.43/21.00	81.80/20.70	81.91/20.50	82.03/20.80	80.52/20.30	81.17/20.70	80.81/20.60	81.01/20.70	81.22/20.80	81.13/20.70	80.45/20.40	80.76/20.70	80.95/20.70	80.81/20.70	80.80/20.70
B.halotolerans strain MCS24_GCA_003730275.1.1	80.47/20.20	80.29/20.40	81.03/19.90	80.51/20.30	79.23/20.60	80.40/20.40	81.27/20.50	80.80/20.30	80.56/20.30	80.52/20.70	80.53/19.70	100.00/100.00	100.00/100.00	80.76/20.70	80.34/21.10	80.41/20.40	80.53/20.40	80.35/20.10	80.66/20.20	78.61/19.80	79.83/20.00	80.31/20.20	80.55/20.30	80.68/20.40	80.60/20.40	80.55/20.50	80.70/20.60	80.46/20.10	80.44/20.10	80.46/20.20	80.34/20.50	80.39/20.50	80.28/20.20	80.46/19.90	80.63/20.10	80.60/20.60	81.47/20.40	81.38/20.60	80.15/20.20	80.49/20.40	80.57/20.50	80.91/20.20	80.42/20.20	80.44/20.30	80.34/20.20	80.53/20.20	80.57/20.20	80.53/20.20	80.54/20.20
B.lenta strain DSM 23960_GCA_014196335.1.1	81.74/21.70	80.70/20.40	84.63/24.60	81.39/21.40	79.27/20.80	81.23/21.00	83.86/23.80	82.13/21.80	80.84/20.30	81.90/22.00	81.71/21.10	80.53/20.70	80.54/20.70	100.00/100.00	80.63/21.20	81.66/21.70	81.61/21.60	81.35/21.20	81.75/21.40	78.65/20.60	79.81/20.50	81.53/21.70	84.12/24.20	81.89/22.10	81.68/21.50	81.79/22.00	81.94/22.00	81.47/21.30	81.56/21.50	81.91/21.50	81.05/21.20	81.60/21.50	81.42/21.40	81.28/21.50	81.79/21.40	85.85/25.60	84.85/24.40	84.53/24.50	81.26/21.50	81.99/21.40	81.56/21.30	81.49/21.60	81.86/21.50	81.92/21.60	81.29/21.40	81.93/21.70	81.93/21.70	81.91/21.60	81.92/21.60
B.lutea strain NS26_GCA_003704105.1.1	80.21/20.80	80.47/21.20	80.39/21.00	80.62/21.30	79.23/20.70	80.73/21.20	80.61/21.10	80.48/20.90	80.61/21.10	80.38/21.20	80.71/20.80	80.36/21.10	80.40/21.10	80.42/21.20	100.00/100.00	80.34/21.20	80.26/21.10	80.21/20.60	80.33/20.80	77.84/19.30	79.27/20.60	80.17/20.60	81.03/21.30	80.51/21.30	80.33/20.90	80.47/21.30	80.59/21.50	80.26/20.70	80.21/20.70	80.40/20.80	80.64/21.40	80.48/21.10	80.30/20.50	80.19/20.50	80.83/20.50	80.78/21.10	80.78/20.90	80.95/20.90	80.21/20.70	80.36/21.00	80.63/20.90	80.50/21.00	80.37/20.90	80.41/20.80	80.16/20.70	80.19/20.60	80.22/20.60	80.18/20.60	80.23/20.60
B.mediterranea strain DSM 14878_GCA_014196125.1.1	86.16/27.60	80.48/20.90	81.00/21.10	87.70/30.30	79.02/20.80	80.82/20.70	81.17/21.20	82.85/22.30	80.48/20.70	82.40/22.10	80.79/20.80	80.46/20.40	80.45/20.40	81.79/21.70	80.52/21.20	100.00/100.00	81.86/21.40	85.10/25.70	81.54/21.40	78.80/19.80	79.78/20.20	86.12/27.30	80.99/20.70	94.79/57.20	82.02/21.70	82.17/21.70	94.81/58.10	86.17/27.50	86.15/27.60	82.34/21.50	80.93/21.00	87.88/30.30	86.32/27.60	86.15/27.20	81.87/21.50	81.78/21.50	82.02/21.10	82.00/21.20	86.20/27.50	82.28/21.60	81.89/21.30	86.70/27.70	82.25/21.60	82.34/21.60	86.61/28.00	82.63/21.90	82.62/21.90	82.61/21.90	82.58/21.90
B.naejangsanensis DSM 23858_GCA_000421705.1.1	82.13/21.30	80.93/20.70	80.93/20.80	81.77/21.60	78.87/22.00	80.76/20.80	80.82/21.10	85.60/25.60	80.88/20.70	90.28/37.50	80.97/20.80	80.21/20.40	80.21/20.40	81.71/21.60	80.25/21.10	82.02/21.40	100.00/100.00	82.38/21.50	80.68/20.70	80.23/20.50	79.45/19.90	82.02/21.40	81.18/21.00	82.05/21.70	94.14/54.00	93.38/49.90	82.13/21.90	82.15/21.40	82.19/21.30	90.37/36.70	80.61/20.90	81.92/21.60	82.13/21.30	82.02/21.30	81.56/21.10	81.66/21.10	81.61/21.00	81.52/21.10	82.12/21.30	90.39/36.60	80.72/20.60	82.66/21.60	90.51/37.00	90.36/36.90	82.10/21.40	85.68/25.60	85.61/25.60	85.64/25.60	85.63/25.60
B.nasdae_JCM11415	85.25/25.80	80.25/20.40	80.81/20.60	84.48/24.90	78.78/20.70	80.40/20.40	80.64/20.70	82.86/22.00	80.15/20.20	82.69/22.40	80.50/20.20	80.40/20.10	80.44/20.10	81.41/21.20	80.19/20.60	85.07/25.70	82.53/21.50	100.00/100.00	80.85/20.80	79.32/19.60	79.55/19.90	85.14/25.40	80.53/20.50	85.14/26.00	82.53/21.70	82.68/22.10	85.14/26.20	85.22/25.50	85.39/25.90	82.76/21.80	80.41/20.50	84.35/25.00	85.35/25.60	85.24/25.70	81.72/21.30	81.13/21.10	81.41/20.90	81.43/21.00	85.23/25.60	82.69/21.90	81.12/21.00	85.96/26.50	82.82/22.00	82.78/22.00	85.07/25.60	82.84/21.80	82.84/21.80	82.78/21.80	82.79/21.80
B.subvibrioides ATCC 15264_GCA_000144605.1.1	81.19/21.00	80.26/20.40	81.62/21.00	81.37/21.00	79.02/20.80	82.63/22.70	81.27/21.40	81.44/21.30	80.39/20.20	81.11/21.10	80.72/20.30	80.57/20.20	80.56/20.20	81.66/21.40	80.36/20.80	81.69/21.40	80.85/20.70	80.93/20.80	100.00/100.00	78.17/20.30	81.19/21.50	80.97/20.80	81.19/20.50	81.55/21.60	80.93/21.10	81.09/20.90	81.69/21.50	81.16/21.00	81.25/21.00	81.04/20.70	82.58/22.80	81.43/21.10	81.05/20.60	81.27/20.90	81.44/21.00	81.50/21.20	82.12/21.20	82.24/21.40	81.35/20.80	80.95/20.80	86.55/28.80	81.56/21.30	81.23/21.00	81.15/20.80	81.20/21.00	81.56/21.00	81.49/21.00	81.43/21.00	81.44/21.00
B.terrae strain DSM 17329_GCA_011761985.15.1	78.98/19.80	77.95/19.60	78.57/19.90	78.60/20.20	77.79/20.20	77.89/19.70	78.40/19.60	80.06/20.30	78.14/19.50	80.04/20.70	78.22/20.10	78.57/19.80	78.59/19.80	78.71/20.60	77.94/19.30	78.83/19.80	80.19/20.50	79.31/19.60	78.32/20.30	100.00/100.00	78.01/19.10	78.92/19.70	78.03/19.90	78.70/20.30	80.22/20.40	80.06/20.70	78.78/20.30	78.90/19.50	78.88/19.70	80.03/20.20	78.04/20.10	78.78/20.20	79.14/19.80	78.91/19.80	78.33/20.20	78.56/20.20	78.57/20.00	78.38/20.40	78.95/19.80	80.08/20.30	78.22/20.10	78.86/20.10	80.12/20.30	79.92/20.20	78.95/19.70	80.07/20.40	80.12/20.40	80.05/20.40	80.08/20.40
B.variabilis strain DSM 4737_GCA_014199945.1	79.84/20.10	79.38/20.00	80.10/20.30	79.76/20.10	78.46/21.00	80.03/20.90	79.95/20.50	80.11/20.70	79.34/19.90	79.72/20.50	79.52/19.90	79.94/19.90	79.91/20.00	79.86/20.50	79.45/20.60	79.84/20.20	79.37/19.90	79.40/19.90	81.08/21.50	78.15/19.10	100.00/100.00	79.67/20.00	79.45/19.90	80.17/20.40	79.93/20.40	79.50/20.10	80.16/20.50	79.76/20.00	79.89/20.10	79.85/20.10	80.18/20.80	79.88/20.30	79.83/20.00	79.99/19.90	80.02/20.40	79.96/20.50	80.69/20.50	80.76/20.70	79.88/19.90	79.65/19.90	81.49/22.00	80.00/20.60	79.67/20.00	79.74/20.00	79.78/20.10	79.78/20.40	79.72/20.40	79.77/20.40	79.74/20.40
B.vesicularis NBRC 12165_GCA_001592205.1.1	93.94/53.90	80.34/20.20	81.11/21.10	85.77/26.70	78.85/20.60	80.70/20.60	80.73/20.70	82.34/21.60	80.20/20.20	82.27/21.90	80.59/20.40	80.27/20.20	80.26/20.20	81.72/21.70	80.31/20.60	86.14/27.30	81.93/21.40	84.96/25.40	81.18/20.80	79.07/19.70	79.79/20.00	100.00/100.00	80.88/20.70	86.36/27.70	82.53/22.10	82.01/21.40	86.53/28.60	93.83/54.60	94.16/55.40	82.26/21.40	80.80/20.90	86.27/27.90	95.01/59.90	95.13/60.20	81.76/21.30	81.21/21.00	81.20/20.80	81.39/20.80	95.22/62.40	82.30/21.40	81.15/20.70	87.81/30.50	82.35/21.80	82.19/21.40	99.56/98.00	82.33/21.60	82.28/21.60	82.23/21.50	82.31/21.50
B.viscosa strain CGMCC 1.10683_GCA_900116065.1.1	80.83/20.70	80.72/20.50	83.83/23.10	81.01/20.80	79.09/20.50	81.27/20.60	84.11/23.20	81.48/21.10	80.71/20.40	81.65/21.60	82.18/20.80	80.53/20.30	80.53/20.30	84.28/24.20	81.04/21.30	80.94/20.70	81.11/21.00	80.45/20.50	81.12/20.50	78.15/19.90	79.41/19.90	80.77/20.70	100.00/100.00	81.19/20.90	81.50/21.10	81.45/21.30	81.16/21.10	80.89/21.00	80.90/20.90	81.52/20.90	81.18/20.80	81.25/20.90	80.76/20.60	80.85/20.60	81.53/20.80	84.12/23.20	83.89/22.80	83.98/22.90	80.79/20.60	81.57/21.00	81.14/20.60	80.90/20.90	81.55/21.00	81.52/21.00	80.71/20.70	81.33/20.90	81.37/20.90	81.44/20.90	81.42/20.90
Legend
ANI and isDDH values of Brevundimonas genomes available in GenBank (accessed by 25-01-2021) included in analysis
[truncated: 43 more columns]
