# Supplementary material for: Genome-Based Taxonomy of Brevundimonas with Reporting Brevundimonas huaxiensis sp. nov
Source: Microbiol Spectr. 2021 Jul 7;9(1):10.1128/spectrum.00111-21. doi: 10.1128/spectrum.00111-21 (PMC8552745; doi:10.1128/spectrum.00111-21)
Supplement: Supplemental file 4 — Supplemental material. Download SPECTRUM00111-21_Supp_4_seq8.xlsx, XLSX file, 0.02 MB [file spectrum00111-21_supp_4_seq8.xlsx]

## Sheet: Sheet2
Database	Species	Assembly accession no.	Nucleotide accession no.	START	END	STRAND	GENE	Coverage [%]	Identity [%]	PRODUCT
VFDB setB	Brevundimonas_huaxiensis	GCA_014218725	JABBJE010000008	42216	42421	-	acpXL	86.92	77.67	(acpXL) acyl carrier protein [LPS (CVF383)] [Brucella melitensis bv. 1 str. 16M]
VFDB setB	Brevundimonas_huaxiensis	GCA_014218725	JABBJE010000003	46795	47999	+	icl	92	72.72	(icl) isocitrate lyase [Isocitrate lyase (CVF302)] [Mycobacterium smegmatis str. MC2 155]
VFDB setB	Brevundimonas_huaxiensis	GCA_014218725	JABBJE010000006	166877	167559	-	bvrR	93.47	71.45	(bvrR) Transcriptional regulatory protein BvrR [BvrR-BvrS (VF0368)] [Brucella melitensis bv. 1 str. 16M]
VFDB setB	Brevundimonas_huaxiensis	GCA_014218725	JABBJE010000002	59398	60630	+	Rv0440	74.74	70.08	(Rv0440) chaperonin GroEL [GroEL(Hsp60)/Cpn60.2 (AI353)] [Mycobacterium tuberculosis H37Rv]
VFDB setB	Brevundimonas_alba	GCA_011927945	JAATJM010000002	170672	170877	+	acpXL	86.92	75.24	(acpXL) acyl carrier protein [LPS (CVF383)] [Brucella melitensis bv. 1 str. 16M]
VFDB setB	Brevundimonas_alba	GCA_011927945	JAATJM010000002	23173	24320	+	icl	87.65	72.82	(icl) isocitrate lyase [Isocitrate lyase (CVF302)] [Mycobacterium sp. JLS]
VFDB setB	Brevundimonas_alba	GCA_011927945	JAATJM010000001	775564	776166	+	bvrR	81.94	71.61	(bvrR) Transcriptional regulatory protein BvrR [BvrR-BvrS (VF0368)] [Brucella melitensis bv. 1 str. 16M]
VFDB setB	Brevundimonas_aurantiaca	GCA_014199955	JACHOQ010000002	146650	146855	+	acpXL	86.92	77.18	(acpXL) acyl carrier protein [LPS (CVF383)] [Brucella melitensis bv. 1 str. 16M]
VFDB setB	Brevundimonas_aurantiaca	GCA_014199955	JACHOQ010000008	81953	83157	+	icl	92.31	74.53	(icl) isocitrate lyase [Isocitrate lyase (CVF302)] [Mycobacterium smegmatis str. MC2 155]
VFDB setB	Brevundimonas_aurantiaca	GCA_014199955	JACHOQ010000003	293002	293685	-	bvrR	94.03	71.8	(bvrR) Transcriptional regulatory protein BvrR [BvrR-BvrS (VF0368)] [Brucella melitensis bv. 1 str. 16M]
VFDB setB	Brevundimonas_aurantiaca	GCA_014199955	JACHOQ010000007	17438	18206	+	KPHS_35570	87.59	71.78	(KPHS_35570) glucose-1-phosphate thymidylyltransferase [Capsule (CVF854)] [Klebsiella pneumoniae subsp. pneumoniae HS11286]
VFDB setB	Brevundimonas_aveniformis	GCA_000428765	AUAO01000003	218902	219105	+	acpXL	86.08	75.98	(acpXL) acyl carrier protein [LPS (CVF383)] [Brucella melitensis bv. 1 str. 16M]
VFDB setB	Brevundimonas_aveniformis	GCA_000428765	AUAO01000001	812075	813229	+	icl	88.58	72.87	(icl) isocitrate lyase [Isocitrate lyase (CVF302)] [Mycobacterium gilvum PYR-GCK]
VFDB setB	Brevundimonas_aveniformis	GCA_000428765	AUAO01000002	290205	290761	-	bvrR	76.25	72.42	(bvrR) Transcriptional regulatory protein BvrR [BvrR-BvrS (VF0368)] [Brucella melitensis bv. 1 str. 16M]
VFDB setB	Brevundimonas_aveniformis	GCA_000428765	AUAO01000003	7751	8944	+	Rv0440	72.09	71.44	(Rv0440) chaperonin GroEL [GroEL(Hsp60)/Cpn60.2 (AI353)] [Mycobacterium tuberculosis H37Rv]
VFDB setB	Brevundimonas_aveniformis	GCA_000428765	AUAO01000002	561836	562541	+	kdsA	84.17	70.14	(kdsA) 2-dehydro-3-deoxyphosphooctonate aldolase [LPS (CVF383)] [Brucella melitensis bv. 1 str. 16M]
VFDB setB	Brevundimonas_bacteroides	GCA_000701445	JNIX01000007	329505	329720	+	acpXL	91.14	76.39	(acpXL) acyl carrier protein [LPS (CVF383)] [Brucella melitensis bv. 1 str. 16M]
VFDB setB	Brevundimonas_bacteroides	GCA_000701445	JNIX01000004	60732	61210	+	bplB	84.04	74.32	(bplB) probable acetyltransferase [LPS (CVF380)] [Bordetella avium 197N]
VFDB setB	Brevundimonas_bacteroides	GCA_000701445	JNIX01000008	36667	37872	-	icl	92	74.24	(icl) isocitrate lyase [Isocitrate lyase (CVF302)] [Mycobacterium smegmatis str. MC2 155]
VFDB setB	Brevundimonas_bacteroides	GCA_000701445	JNIX01000013	19237	19802	+	bvrR	77.78	73.64	(bvrR) Transcriptional regulatory protein BvrR [BvrR-BvrS (VF0368)] [Brucella melitensis bv. 1 str. 16M]
VFDB setB	Brevundimonas_bacteroides	GCA_000701445	JNIX01000003	13624	14622	-	rmlB	93.05	70.67	(rmlB) dTDP-D-glucose 46-dehydratase [LPS rfb locus (CVF857)] [Klebsiella pneumoniae subsp. pneumoniae MGH 78578]
VFDB setB	Brevundimonas_bacteroides	GCA_000701445	JNIX01000009	205347	206044	+	kdsA	83.21	70.66	(kdsA) 2-dehydro-3-deoxyphosphooctonate aldolase [LPS (CVF383)] [Brucella melitensis bv. 1 str. 16M]
VFDB setB	Brevundimonas_bacteroides	GCA_000701445	JNIX01000003	11939	12672	-	rmlA	81.85	70.32	(rmlA) glucose-1-phosphate thymidylyltransferase [GPL locus (CVF650)] [Mycobacterium avium 104]
VFDB setB	Brevundimonas_basaltis	GCA_014202075	JACHFZ010000001	675344	675549	-	acpXL	86.92	75.24	(acpXL) acyl carrier protein [LPS (CVF383)] [Brucella melitensis bv. 1 str. 16M]
VFDB setB	Brevundimonas_basaltis	GCA_014202075	JACHFZ010000002	546441	547043	-	bvrR	82.78	72.82	(bvrR) Transcriptional regulatory protein BvrR [BvrR-BvrS (VF0368)] [Brucella melitensis bv. 1 str. 16M]
VFDB setB	Brevundimonas_basaltis	GCA_014202075	JACHFZ010000001	811576	812730	-	icl	88.27	72.19	(icl) isocitrate lyase [Isocitrate lyase (CVF302)] [Mycobacterium sp. JLS]
VFDB setB	Brevundimonas_basaltis	GCA_014202075	JACHFZ010000002	573186	574382	-	Rv0440	72.58	71.89	(Rv0440) chaperonin GroEL [GroEL(Hsp60)/Cpn60.2 (AI353)] [Mycobacterium tuberculosis H37Rv]
VFDB setB	Brevundimonas_basaltis	GCA_014202075	JACHFZ010000004	211562	212494	+	ABK1_0086	92.99	70.76	(ABK1_0086) Polysaccharide biosynthesis protein CapD [Capsule (CVF775)] [Acinetobacter baumannii 1656-2]
VFDB setB	Brevundimonas_basaltis	GCA_014202075	JACHFZ010000002	380634	381055	-	ahpC	70.92	70.28	(ahpC) AhpC [AhpC (CVF322)] [Mycobacterium avium subsp. paratuberculosis K-10]
VFDB setB	Brevundimonas_basaltis	GCA_014202075	JACHFZ010000003	99605	101560	-	katG	85.63	70.07	(katG) catalase/peroxidase HPI [Catalase-peroxidase (CVF321)] [Mycobacterium smegmatis str. MC2 155]
VFDB setB	Brevundimonas_bullata	GCA_003350205	QLLC01000007	71033	71238	-	acpXL	86.92	78.16	(acpXL) acyl carrier protein [LPS (CVF383)] [Brucella melitensis bv. 1 str. 16M]
VFDB setB	Brevundimonas_bullata	GCA_003350205	QLLC01000024	23761	24918	-	icl	88.42	74.59	(icl) isocitrate lyase [Isocitrate lyase (CVF302)] [Mycobacterium gilvum PYR-GCK]
VFDB setB	Brevundimonas_bullata	GCA_003350205	QLLC01000040	5050	5733	-	bvrR	93.47	71.53	(bvrR) Transcriptional regulatory protein BvrR [BvrR-BvrS (VF0368)] [Brucella melitensis bv. 1 str. 16M]
VFDB setB	Brevundimonas_bullata	GCA_003350205	QLLC01000011	20848	22803	+	katG	85.68	70.4	(katG) catalase/peroxidase HPI [Catalase-peroxidase (CVF321)] [Mycobacterium smegmatis str. MC2 155]
VFDB setB	Brevundimonas_denitrificans	GCA_002770575	BEWU01000003	97282	97497	+	acpXL	91.14	77.78	(acpXL) acyl carrier protein [LPS (CVF383)] [Brucella ovis ATCC 25840]
VFDB setB	Brevundimonas_denitrificans	GCA_002770575	BEWU01000029	22109	23206	-	icl	83.68	74.71	(icl) isocitrate lyase Icl [Isocitrate lyase (CVF302)] [Mycobacterium sp. JDM601]
VFDB setB	Brevundimonas_denitrificans	GCA_002770575	BEWU01000023	4587	5256	+	bvrR	91.39	71.3	(bvrR) Transcriptional regulatory protein BvrR [BvrR-BvrS (VF0368)] [Brucella melitensis bv. 1 str. 16M]
VFDB setB	Brevundimonas_denitrificans	GCA_002770575	BEWU01000005	134087	136154	-	katG	90.05	70.98	(katG) catalase [Catalase-peroxidase (CVF321)] [Mycobacterium indicus pranii MTCC 9506]
VFDB setB	Brevundimonas_denitrificans	GCA_002770575	BEWU01000012	21629	22867	+	Rv0440	75.29	70.73	(Rv0440) chaperonin GroEL [GroEL(Hsp60)/Cpn60.2 (AI353)] [Mycobacterium tuberculosis H37Rv]
VFDB setB	Brevundimonas_denitrificans	GCA_002770575	BEWU01000003	25505	26223	+	kdsA	85.61	70.44	(kdsA) 2-dehydro-3-deoxyphosphooctonate aldolase [LPS (CVF383)] [Brucella melitensis bv. 1 str. 16M]
VFDB setB	Brevundimonas_diminuta	GCA_900445995	UIGE01000001	1051864	1052069	+	acpXL	86.92	76.21	(acpXL) acyl carrier protein [LPS (CVF383)] [Brucella melitensis bv. 1 str. 16M]
VFDB setB	Brevundimonas_diminuta	GCA_900445995	UIGE01000001	743996	745216	+	icl	93.16	72.69	(icl) isocitrate lyase [Isocitrate lyase (CVF302)] [Mycobacterium smegmatis str. MC2 155]
VFDB setB	Brevundimonas_fluminis	GCA_003934285	RQWJ01000004	584039	584244	-	acpXL	86.92	75.24	(acpXL) acyl carrier protein [LPS (CVF383)] [Brucella melitensis bv. 1 str. 16M]
VFDB setB	Brevundimonas_fluminis	GCA_003934285	RQWJ01000006	113307	114515	-	icl	92.46	73.26	(icl) isocitrate lyase Icl [Isocitrate lyase (CVF302)] [Mycobacterium sp. JDM601]
VFDB setB	Brevundimonas_fluminis	GCA_003934285	RQWJ01000007	28713	29724	-	wbpA	76.58	71.77	(wbpA) probable UDP-glucose/GDP-mannose dehydrogenase WbpA [LPS O-antigen (P. aeruginosa) (CVF520)] [Pseudomonas aeruginosa PAO1]
VFDB setB	Brevundimonas_fluminis	GCA_003934285	RQWJ01000002	178675	179277	+	bvrR	82.5	71.76	(bvrR) Transcriptional regulatory protein BvrR [BvrR-BvrS (VF0368)] [Brucella melitensis bv. 1 str. 16M]
VFDB setB	Brevundimonas_fluminis	GCA_003934285	RQWJ01000002	318166	320304	-	katG	93.78	70.2	(katG) catalase/peroxidase HPI [Catalase-peroxidase (CVF321)] [Mycobacterium smegmatis str. MC2 155]
VFDB setB	Brevundimonas_fluminis	GCA_003934285	RQWJ01000002	768669	769153	+	BTH_I1335	72.63	70.1	(BTH_I1335) BexA [Capsule I (CVF645)] [Burkholderia thailandensis E264]
VFDB setB	Brevundimonas_fluminis	GCA_003934285	RQWJ01000002	287654	289175	-	Rv0440	92.24	70.09	(Rv0440) chaperonin GroEL [GroEL(Hsp60)/Cpn60.2 (AI353)] [Mycobacterium tuberculosis H37Rv]
VFDB setB	Brevundimonas_halotolerans	GCA_014199165	JACIJB010000001	117477	117692	+	acpXL	91.14	77.78	(acpXL) acyl carrier protein [LPS (CVF383)] [Brucella ovis ATCC 25840]
VFDB setB	Brevundimonas_halotolerans	GCA_014199165	JACIJB010000002	201471	202625	-	icl	88.5	74.27	(icl) isocitrate lyase [Isocitrate lyase (CVF302)] [Mycobacterium gilvum PYR-GCK]
VFDB setB	Brevundimonas_halotolerans	GCA_014199165	JACIJB010000003	121170	122367	+	Rv0440	72.09	70.65	(Rv0440) chaperonin GroEL [GroEL(Hsp60)/Cpn60.2 (AI353)] [Mycobacterium tuberculosis H37Rv]
VFDB setB	Brevundimonas_halotolerans	GCA_014199165	JACIJB010000012	40728	41338	-	bvrR	83.89	70.41	(bvrR) Transcriptional regulatory protein BvrR [BvrR-BvrS (VF0368)] [Brucella melitensis bv. 1 str. 16M]
VFDB setB	Brevundimonas_lenta	GCA_014196335	JACIDM010000002	80690	80895	+	acpXL	86.92	76.7	(acpXL) acyl carrier protein [LPS (CVF383)] [Brucella melitensis bv. 1 str. 16M]
VFDB setB	Brevundimonas_lenta	GCA_014196335	JACIDM010000002	888793	889954	-	icl	88.73	74.17	(icl) isocitrate lyase Icl [Isocitrate lyase (CVF302)] [Mycobacterium sp. JDM601]
VFDB setB	Brevundimonas_lenta	GCA_014196335	JACIDM010000001	22621	23187	-	bvrR	77.64	73.08	(bvrR) Transcriptional regulatory protein BvrR [BvrR-BvrS (VF0368)] [Brucella melitensis bv. 1 str. 16M]
VFDB setB	Brevundimonas_lenta	GCA_014196335	JACIDM010000001	166361	167557	-	Rv0440	72.27	70.2	(Rv0440) chaperonin GroEL [GroEL(Hsp60)/Cpn60.2 (AI353)] [Mycobacterium tuberculosis H37Rv]
VFDB setB	Brevundimonas_lutea	GCA_003704105	QUOQ01000003	13365	13570	+	acpXL	86.92	76.7	(acpXL) acyl carrier protein [LPS (CVF383)] [Brucella melitensis bv. 1 str. 16M]
VFDB setB	Brevundimonas_lutea	GCA_003704105	QUOQ01000005	50525	51211	-	bvrR	93.89	70.23	(bvrR) Transcriptional regulatory protein BvrR [BvrR-BvrS (VF0368)] [Brucella melitensis bv. 1 str. 16M]
VFDB setB	Brevundimonas_mediterranea	GCA_014196125	JACIDA010000001	574520	574725	+	acpXL	86.92	77.67	(acpXL) acyl carrier protein [LPS (CVF383)] [Brucella melitensis bv. 1 str. 16M]
VFDB setB	Brevundimonas_mediterranea	GCA_014196125	JACIDA010000001	1321364	1322569	-	icl	92	73.75	(icl) isocitrate lyase [Isocitrate lyase (CVF302)] [Mycobacterium smegmatis str. MC2 155]
VFDB setB	Brevundimonas_mediterranea	GCA_014196125	JACIDA010000002	565630	566201	-	bvrR	78.61	73.09	(bvrR) Transcriptional regulatory protein BvrR [BvrR-BvrS (VF0368)] [Brucella melitensis bv. 1 str. 16M]
VFDB setB	Brevundimonas_naejangsanensis	GCA_000421705	ATXN01000002	572310	572515	-	acpXL	86.92	75.73	(acpXL) acyl carrier protein [LPS (CVF383)] [Brucella melitensis bv. 1 str. 16M]
VFDB setB	Brevundimonas_naejangsanensis	GCA_000421705	ATXN01000002	905421	906578	-	icl	88.58	73.61	(icl) isocitrate lyase Icl [Isocitrate lyase (CVF302)] [Mycobacterium sp. JDM601]
VFDB setB	Brevundimonas_naejangsanensis	GCA_000421705	ATXN01000008	140054	140666	+	bvrR	84.03	71.87	(bvrR) Transcriptional regulatory protein BvrR [BvrR-BvrS (VF0368)] [Brucella melitensis bv. 1 str. 16M]
VFDB setB	Brevundimonas_nasdae	GCA_016654005	JAEPWN010000011	28062	28267	+	acpXL	86.92	77.67	(acpXL) acyl carrier protein [LPS (CVF383)] [Brucella melitensis bv. 1 str. 16M]
VFDB setB	Brevundimonas_nasdae	GCA_016654005	JAEPWN010000003	98295	98861	+	bvrR	77.78	74.26	(bvrR) Transcriptional regulatory protein BvrR [BvrR-BvrS (VF0368)] [Brucella melitensis bv. 1 str. 16M]
VFDB setB	Brevundimonas_nasdae	GCA_016654005	JAEPWN010000004	186757	187961	+	icl	92.07	73.11	(icl) isocitrate lyase [Isocitrate lyase (CVF302)] [Mycobacterium smegmatis str. MC2 155]
VFDB setB	Brevundimonas_subvibrioides	GCA_000144605	CP002102	2600468	2600683	-	acpXL	91.14	76.39	(acpXL) acyl carrier protein [LPS (CVF383)] [Brucella melitensis bv. 1 str. 16M]
VFDB setB	Brevundimonas_subvibrioides	GCA_000144605	CP002102	1670125	1671279	+	icl	88.19	75.11	(icl) isocitrate lyase [Isocitrate lyase (CVF302)] [Mycobacterium smegmatis str. MC2 155]
VFDB setB	Brevundimonas_subvibrioides	GCA_000144605	CP002102	240305	240914	+	bvrR	83.33	72.93	(bvrR) Transcriptional regulatory protein BvrR [BvrR-BvrS (VF0368)] [Brucella melitensis bv. 1 str. 16M]
VFDB setB	Brevundimonas_subvibrioides	GCA_000144605	CP002102	2135523	2137643	-	katG	94.02	72.33	(katG) catalase [Catalase-peroxidase (CVF321)] [Mycobacterium indicus pranii MTCC 9506]
VFDB setB	Brevundimonas_subvibrioides	GCA_000144605	CP002102	1903334	1904032	+	kdsA	83.45	70.51	(kdsA) 2-dehydro-3-deoxyphosphooctonate aldolase [LPS (CVF383)] [Brucella melitensis bv. 1 str. 16M]
VFDB setB	Brevundimonas_subvibrioides	GCA_000144605	CP002102	3380010	3380481	+	BTH_I1335	71.25	70.08	(BTH_I1335) BexA [Capsule I (CVF645)] [Burkholderia thailandensis E264]
VFDB setB	Brevundimonas_terrae	GCA_011761985	JAASQT010000003	202099	202304	-	acpXL	86.92	77.18	(acpXL) acyl carrier protein [LPS (CVF383)] [Brucella melitensis bv. 1 str. 16M]
VFDB setB	Brevundimonas_terrae	GCA_011761985	JAASQT010000001	537735	538313	+	bvrR	78.47	72.94	(bvrR) Response regulator receiver:Transcriptional regulatory protein C terminal [BvrRS (CVF387)] [Brucella melitensis biovar Abortus 2308]
VFDB setB	Brevundimonas_terrae	GCA_011761985	JAASQT010000002	253163	254287	+	icl	85	71.14	(icl) isocitrate lyase [Isocitrate lyase (CVF302)] [Mycobacterium avium 104]
VFDB setB	Brevundimonas_terrae	GCA_011761985	JAASQT010000002	655185	655928	+	kdsA	88.01	70.42	(kdsA) 2-dehydro-3-deoxyphosphooctonate aldolase [LPS (CVF383)] [Brucella melitensis bv. 1 str. 16M]
VFDB setB	Brevundimonas_terrae	GCA_011761985	JAASQT010000013	85	1106	-	F7308_0636	85.57	70.22	(F7308_0636) translation elongation factor Tu [EF-Tu (CVF827)] [Francisella sp. TX077308]
VFDB setB	Brevundimonas_variabilis	GCA_014199945	JACHOR010000002	630484	630706	-	acpXL	92.83	75.34	(acpXL) acyl carrier protein [LPS (CVF383)] [Brucella melitensis bv. 1 str. 16M]
VFDB setB	Brevundimonas_variabilis	GCA_014199945	JACHOR010000003	285678	286832	-	icl	88.42	72.57	(icl) isocitrate lyase Icl [Isocitrate lyase (CVF302)] [Mycobacterium sp. JDM601]
VFDB setB	Brevundimonas_variabilis	GCA_014199945	JACHOR010000001	243272	243829	+	bvrR	77.08	72.22	(bvrR) Transcriptional regulatory protein BvrR [BvrR-BvrS (VF0368)] [Brucella melitensis bv. 1 str. 16M]
VFDB setB	Brevundimonas_variabilis	GCA_014199945	JACHOR010000005	54316	56430	+	katG	93.51	70.18	(katG) catalase/peroxidase HPI [Catalase-peroxidase (CVF321)] [Mycobacterium smegmatis str. MC2 155]
VFDB setB	Brevundimonas_vesicularis	GCA_001592205	BCWM01000006	174957	175162	-	acpXL	86.92	77.18	(acpXL) acyl carrier protein [LPS (CVF383)] [Brucella melitensis bv. 1 str. 16M]
VFDB setB	Brevundimonas_vesicularis	GCA_001592205	BCWM01000008	22398	23602	-	icl	92	72.47	(icl) isocitrate lyase [Isocitrate lyase (CVF302)] [Mycobacterium smegmatis str. MC2 155]
VFDB setB	Brevundimonas_vesicularis	GCA_001592205	BCWM01000012	14426	15108	+	bvrR	93.89	70.89	(bvrR) Transcriptional regulatory protein BvrR [BvrR-BvrS (VF0368)] [Brucella melitensis bv. 1 str. 16M]
VFDB setB	Brevundimonas_viscosa	GCA_900116065	FOZV01000006	168648	168853	+	acpXL	86.92	77.18	(acpXL) acyl carrier protein [LPS (CVF383)] [Brucella melitensis bv. 1 str. 16M]
VFDB setB	Brevundimonas_viscosa	GCA_900116065	FOZV01000006	23799	24953	+	icl	88.19	74.87	(icl) isocitrate lyase Icl [Isocitrate lyase (CVF302)] [Mycobacterium sp. JDM601]
VFDB setB	Brevundimonas_viscosa	GCA_900116065	FOZV01000001	267876	268558	+	bvrR	94.17	71.39	(bvrR) Transcriptional regulatory protein chvI [BvrRS (CVF387)] [Brucella canis ATCC 23365]
VFDB setB	Brevundimonas_viscosa	GCA_900116065	FOZV01000001	586024	588153	+	katG	92.95	71.28	(katG) catalase [Catalase-peroxidase (CVF321)] [Mycobacterium indicus pranii MTCC 9506]
VFDB setB	Brevundimonas_viscosa	GCA_900116065	FOZV01000001	566765	568020	+	Rv0440	76.16	71.2	(Rv0440) chaperonin GroEL [GroEL(Hsp60)/Cpn60.2 (AI353)] [Mycobacterium tuberculosis H37Rv]
Legend
Virulence factors predicted using VFDB for type strains of Brevundimonas species with genome sequences available (in a separate file).
